# Supplementary material for: UA-Zero as a Uranyl Acetate Replacement When Diagnosing Primary Ciliary Dyskinesia by Transmission Electron Microscopy
Source: Diagnostics (Basel). 2021 Jun 9;11(6):1063. doi: 10.3390/diagnostics11061063 (PMC8229773; doi:10.3390/diagnostics11061063)
Supplement: Supplementary file 1 [file diagnostics-11-01063-s001.zip]

Archive with 3 entries (3 files):
- Figure S3.pdf
- Figure S1.pdf
- Figure S2.pdf
